# Supplementary material for: Aphid facultative symbionts confer no protection against the fungal entomopathogen Batkoa apiculata
Source: PLoS One. 2023 May 19;18(5):e0286095. doi: 10.1371/journal.pone.0286095 (PMC10198479; doi:10.1371/journal.pone.0286095)
Supplement: S1 Data — (CSV) [file pone.0286095.s002.csv]

Symbiont	Block	Initial	Sporulated
None	A	5	0
None	A	5	1
None	A	5	2
None	A	5	2
None	A	5	2
None	A	5	1
None	A	5	0
None	A	5	2
None	A	5	0
None	A	5	0
161	A	5	2
161	A	6	3
161	A	5	2
161	A	5	2
161	A	6	1
161	A	5	2
161	A	5	0
161	A	5	1
161	A	5	0
161	A	5	1
313	A	5	3
313	A	5	2
313	A	5	5
313	A	5	0
313	A	5	4
313	A	5	2
313	A	5	3
313	A	5	1
313	A	5	4
313	A	5	1
509	A	5	1
509	A	5	1
509	A	5	0
509	A	5	1
509	A	5	2
509	A	5	0
509	A	5	0
509	A	5	2
509	A	5	2
509	A	5	1
515	A	5	0
515	A	5	0
515	A	5	1
515	A	5	0
515	A	5	1
515	A	5	1
515	A	5	1
515	A	5	1
515	A	5	0
515	A	5	0
CF7	A	5	2
CF7	A	5	2
CF7	A	5	4
CF7	A	5	3
CF7	A	5	2
CF7	A	5	3
CF7	A	5	5
CF7	A	5	3
CF7	A	5	5
CF7	A	5	5
LSR	A	5	0
LSR	A	5	1
LSR	A	5	1
LSR	A	5	0
LSR	A	5	0
LSR	A	5	3
LSR	A	5	4
LSR	A	5	1
LSR	A	5	2
LSR	A	5	0
161	B	6	1
161	B	5	0
161	B	5	2
161	B	5	0
161	B	5	0
161	B	5	0
161	B	5	0
161	B	5	0
161	B	5	1
313	B	6	1
313	B	5	0
313	B	5	1
313	B	5	0
313	B	5	3
313	B	5	2
313	B	5	0
313	B	5	0
313	B	5	0
313	B	5	2
509	B	5	0
509	B	5	2
509	B	5	2
509	B	2	0
509	B	5	1
509	B	5	0
509	B	5	0
509	B	5	2
509	B	5	1
509	B	5	0
509	B	5	1
515	B	5	1
515	B	5	0
515	B	5	0
515	B	5	0
515	B	5	1
515	B	5	1
515	B	5	0
515	B	5	0
515	B	5	2
515	B	5	0
CF7	B	4	1
CF7	B	5	0
CF7	B	5	0
CF7	B	5	0
CF7	B	5	1
CF7	B	5	1
CF7	B	5	0
CF7	B	5	0
CF7	B	5	1
CF7	B	5	1
CF7	B	5	0
LSR	B	5	1
LSR	B	5	0
LSR	B	5	0
LSR	B	5	0
LSR	B	5	2
LSR	B	5	1
LSR	B	5	0
LSR	B	5	1
None	B	5	0
None	B	5	2
None	B	5	1
None	B	5	3
None	B	6	1
None	B	6	0
None	B	5	1
None	B	5	0
None	B	5	2
None	B	5	0
